# Supplementary material for: Arabidopsis CROWDED NUCLEI (CRWN) proteins are required for nuclear size control and heterochromatin organization
Source: BMC Plant Biol. 2013 Dec 5;13:200. doi: 10.1186/1471-2229-13-200 (PMC3922879; doi:10.1186/1471-2229-13-200)
Supplement: Additional file 8: Movies S1-3 — Three-dimensional reconstruction of nuclei imaged in the fluorescence in situ hybridization experiment. Representative nuclei from wild type (Movie S1), crwn1 crwn2(Movie S2) and crwn4(Movie S3) leaf cells were processed by FISH as described in Figure 7. Blue: DAPI, pink: 180-bp centromere repeats, green: 5S RNA genes. The 180-bp centromere repeat and the 5S RNA gene signals were localized to the nuclear periphery in all genotypes. [file 1471-2229-13-200-S8.zip]

Archive with 3 entries (3 files):
- 1289756495102860_MovieS1.mpeg
- 1289756495102860_MovieS2.mpeg
- 1289756495102860_MovieS3.mpeg
